# Supplementary material for: Possession of Injectable Epinephrine Among Children with Parent-Reported Food Allergies in Saudi Arabia
Source: J Clin Med. 2025 Jul 25;14(15):5274. doi: 10.3390/jcm14155274 (PMC12347483; doi:10.3390/jcm14155274)
Supplement: Supplementary file 1 [file jcm-14-05274-s001.zip]

Archive with 1 entries (1 files):
- jcm-3643229-supplementary.pdf
